# Supplementary material for: Histopathological Evaluation of Somatostatin Receptor 2 Expression in Myocarditis—Rationale for the Diagnostic Use of Somatostatin Receptor Imaging
Source: Diagnostics (Basel). 2024 Oct 24;14(21):2374. doi: 10.3390/diagnostics14212374 (PMC11545006; doi:10.3390/diagnostics14212374)
Supplement: Supplementary file 1 [file diagnostics-14-02374-s001.zip]

Archive with 1 entries (1 files):
- diagnostics-3255011-supplementary.pdf
